# Supplementary material for: Regional patterns of postglacial changes in the Palearctic mammalian diversity indicate retreat to Siberian steppes rather than extinction
Source: Sci Rep. 2015 Aug 6;5:12682. doi: 10.1038/srep12682 (PMC4526850; doi:10.1038/srep12682)
Supplement: Supplementary Dataset [file srep12682-s2.xls]

## Sheet: widespread spp.
Dataset S1 - widespread Last Glacial species
P- Pleistocene
R-Recent
fos - "fossil" spp. (i.e. globally extinct species)
species	abbreviation	Altai-Sayan_P	Altai-Sayan_R	Balkans_P	Balkans_R	Caucasus_P	Caucasus_R	Iberia_P	Iberia_R	Italy_P	Italy_R	N Ural_P	N Ural_R	S Ural_P	S Ural_R	Yakutia_P	Yakutia_R	Transbaikalia_P	Transbaikalia_R	E Plain_P	E Plain_R	Weurope_P	Weurope_R	Kazakhstan_P	Kazakhstan_R	C Europe_P	C Europe_R	Carpathians_P	Carpathians_R
Mammuthus_primigenius_fos	Mam pri	1	0	1	0	1	0	1	0	1	0	1	0	1	0	1	0	1	0	1	0	1	0	1	0	1	0	1	0
Ochotona_pusilla	Och pus	1	1	1	0	1	0	0	0	1	0	1	0	1	1	0	0	0	0	1	1	1	0	1	1	1	0	1	0
Lepus_capensis_s._l.	Lep cap	1	1	1	1	1	1	1	1	1	1	0	0	1	1	0	0	1	1	1	1	1	1	1	1	1	1	1	1
Lepus_timidus	Lep tim	1	1	1	0	1	0	1	0	1	0	0	1	0	1	1	1	1	1	1	1	0	1	0	1	1	1	1	0
Erinaceus_europaeus_s._l.	Eri eur	0	0	1	1	1	1	1	1	1	1	0	0	1	1	0	0	0	0	1	1	1	1	0	1	1	1	1	1
Sorex_araneus_s._l.	Sor ara	1	1	1	1	0	1	1	1	1	1	0	1	0	1	0	1	0	1	1	1	1	1	0	1	1	1	1	1
Sorex_minutus	Sor min	1	1	1	1	0	1	1	1	1	1	0	1	0	1	0	0	0	1	0	1	1	1	0	1	1	1	1	1
Talpa_europaea	Tal eur	0	0	1	1	0	0	1	1	1	1	0	1	0	1	0	0	0	0	1	1	1	1	0	0	1	1	1	1
Plecotus_auritus_s._l.	Ple aur	1	1	1	1	1	1	1	1	0	1	0	0	0	1	0	0	0	1	0	1	1	1	0	1	1	1	1	1
Myotis_myotis_s._l.	Myo myo	1	1	1	1	1	1	1	1	1	1	0	0	0	0	0	0	0	0	1	1	1	1	0	1	1	1	1	1
Felis_silvestris_s._l.	Fel sil	0	1	1	1	1	1	1	1	1	1	0	0	0	0	0	0	0	0	1	1	1	1	0	1	1	1	1	1
Lynx_lynx	Lyn lyn	1	1	1	1	1	1	1	0	1	0	0	1	1	1	1	1	1	1	1	1	1	1	0	1	1	1	1	1
Panthera_leo_s.-l.	Pan leo	1	0	1	0	1	0	1	0	1	0	1	0	1	0	1	0	1	0	1	0	1	0	1	0	1	0	1	0
Panthera_pardus	Pan par	0	0	1	0	1	1	1	0	1	0	0	0	0	0	0	0	0	0	0	0	1	0	0	0	1	0	1	0
Crocuta_spelaea_fos	Cro cro	1	0	1	0	1	0	1	0	1	0	0	0	1	0	0	0	1	0	1	0	1	0	1	0	1	0	1	0
Canis_lupus	Can lup	1	1	1	1	1	1	1	1	1	1	1	1	1	1	1	1	1	1	1	1	1	1	1	1	1	1	1	1
Cuon_alpinus	Cuo alp	1	1	1	0	1	0	1	0	1	0	0	0	0	0	1	0	0	1	0	0	1	0	0	1	1	0	1	0
Vulpes_corsac	Vul cor	1	1	1	0	1	0	0	0	0	0	0	0	1	0	0	0	1	1	1	1	0	0	1	1	1	0	1	0
Vulpes_lagopus	Vul lag	1	1	1	0	1	0	1	0	1	0	1	1	1	1	1	1	1	0	1	0	1	0	0	0	1	0	1	0
Vulpes_vulpes	Vul vul	1	1	1	1	1	1	1	1	1	1	1	1	1	1	1	1	1	1	1	1	1	1	1	1	1	1	1	1
Ursus_arctos	Urs arc	1	1	1	1	1	1	1	1	1	1	1	1	1	1	1	1	1	1	1	1	1	1	1	1	1	1	1	1
Ursus_spelaeus_fos	Urs spe	1	0	1	0	1	0	1	0	1	0	1	0	1	0	0	0	0	0	1	0	1	0	1	0	1	0	1	0
Gulo_gulo	Gul gul	1	1	1	0	1	0	1	0	1	0	1	1	1	1	1	1	0	1	1	0	1	0	0	1	1	1	1	0
Martes_martes	Mart ma	0	0	1	1	1	1	1	1	1	1	0	1	1	1	0	0	0	0	1	1	1	1	0	1	1	1	1	1
Meles_meles_s._l.	Mel mel	1	1	1	1	1	1	1	1	1	1	1	1	1	1	0	0	1	1	1	1	1	1	1	1	1	1	1	1
Mustela_erminea	Mus erm	1	1	1	1	1	1	1	1	1	0	1	1	1	1	0	1	0	1	1	1	1	1	1	1	1	1	1	1
Mustela_eversmanii	Mus eve	1	1	1	1	0	1	0	0	0	0	1	0	1	1	0	0	0	1	1	1	0	0	0	1	1	1	1	1
Mustela_nivalis	Mus niv	1	1	1	1	1	1	1	1	1	1	1	1	1	1	0	1	0	1	1	1	1	1	1	1	1	1	1	1
Equus_ferus_s._l.	Equ fer	1	1	1	0	1	1	1	0	1	0	1	0	1	0	1	0	1	0	1	1	1	0	1	1	1	1	1	1
Equus_hydruntinus fos	Equ hyd	1	0	1	0	1	0	1	0	1	0	0	0	1	0	0	0	0	0	1	0	1	0	1	0	1	0	1	0
Equus_hemionus	Equ hem	1	1	1	0	1	1	0	0	0	0	0	0	1	0	1	0	1	0	1	1	0	0	1	1	1	0	0	0
Coelodonta_antiquitatis_fos	Coe ant	1	0	1	0	1	0	1	0	1	0	1	0	1	0	1	0	1	0	1	0	1	0	1	0	1	0	1	0
Sus_scrofa	Sus cro	0	1	1	1	1	1	1	1	1	1	0	0	0	0	0	0	0	1	1	1	1	1	1	1	1	1	1	1
Alces_alces_s._l.	Alc alc	1	1	1	0	1	1	0	0	1	0	1	1	1	1	1	1	1	1	1	1	1	0	1	1	1	1	1	1
Capreolus_capreolus	Cap cap	0	0	1	1	1	1	1	1	1	1	0	0	0	0	0	0	0	0	1	1	1	1	0	0	1	1	1	1
Rangifer_tarandus	Ran tar	1	1	1	0	1	0	1	0	1	0	1	1	1	1	1	1	1	1	1	1	1	0	1	1	1	0	1	0
Cervus_elaphus_s._l.	Cer ela	1	1	1	1	1	1	1	1	1	1	1	0	1	1	1	0	1	1	1	1	1	1	1	1	1	1	1	1
Megaloceros_giganteus_fos	Meg gig	1	0	1	0	1	0	1	0	1	0	0	0	1	0	0	0	1	0	1	0	1	0	1	0	1	0	1	0
Saiga_tatarica_s._l.	Sai tat	1	1	1	0	1	1	1	0	0	0	1	0	1	0	1	0	1	0	1	1	1	0	1	1	1	0	1	0
Bison_priscus_fos	Bis pri	1	0	1	0	1	0	1	0	1	0	1	0	1	0	1	0	1	0	1	0	1	0	1	0	1	0	1	0
Bos_primigenius	Bos pri	1	1	1	0	1	0	1	0	1	0	0	0	1	0	1	0	1	0	1	1	1	0	1	1	1	1	1	1
Capra_sibirica	Cap sib	1	1	0	0	0	0	1	0	1	0	0	0	0	0	0	0	1	0	1	0	0	0	1	1	1	0	0	0
Ovibos_moschatus_s._l.	Ovi mos	1	0	1	0	0	0	1	0	0	0	1	0	1	0	1	0	0	0	1	0	1	0	0	0	1	0	1	0
Rupicapra_rupicapra	Rup rup	0	0	1	1	1	1	1	0	1	0	0	0	0	0	0	0	0	0	1	0	1	1	0	0	1	1	1	1
Sciurus_vulgaris	Sci vul	1	1	1	1	0	0	1	1	1	1	1	1	1	1	1	1	0	1	0	1	1	1	0	1	1	1	1	1
Marmota_marmota	Mar mar	0	0	1	0	0	0	1	1	1	0	0	0	0	0	0	0	0	0	1	0	1	1	0	0	1	1	1	1
Spermophilus_major	Spe maj	0	0	0	0	0	0	1	0	0	0	0	0	1	0	0	0	0	0	1	1	1	0	1	1	1	0	1	0
Glis_glis	Gli gli	0	0	1	1	1	1	1	1	1	1	0	0	0	0	0	0	0	0	0	1	1	1	0	0	1	1	1	1
Castor_fiber	Cas fib	1	1	1	0	1	0	1	0	1	0	1	1	1	1	1	0	0	0	1	1	1	1	1	0	1	1	1	1
Allactaga_major	All maj	1	1	1	0	1	1	0	0	0	0	0	0	1	1	0	0	0	0	1	1	0	0	1	1	1	0	1	0
Arvicola_amphibius	Arv amp	1	1	1	1	1	1	1	1	1	1	1	1	1	1	1	1	0	1	1	1	1	1	1	1	1	1	1	1
Chionomys_nivalis	Chi niv	0	0	1	1	1	1	1	1	1	1	0	0	0	0	0	0	0	0	0	0	1	1	0	0	1	1	1	1
Dicrostonyx_torquatus_s._l.	Dic tor	1	0	1	0	0	0	0	0	0	0	1	1	1	0	1	1	0	0	1	0	1	0	0	0	1	0	1	0
Eolagurus_luteus	Eol lut	1	1	1	0	0	0	0	0	0	0	0	0	1	0	0	0	0	0	1	0	0	0	1	1	1	0	1	0
Lagurus_lagurus	Lag lag	1	1	1	0	0	0	0	0	0	0	1	0	1	0	0	0	0	0	1	1	1	0	1	1	1	0	1	0
Microtus_agrestis	Mic agr	1	1	1	1	0	0	1	1	1	0	1	1	1	1	0	0	0	1	1	1	1	1	0	0	1	1	1	1
Microtus_arvalis	Mic arv	1	1	1	1	1	1	1	1	1	1	0	0	1	1	0	0	0	0	1	1	1	1	1	1	1	1	1	1
Microtus_gregalis	Mic gre	1	1	1	0	0	0	1	0	1	0	1	1	1	0	1	1	1	1	1	0	1	0	1	1	1	0	1	0
Microtus_oeconomus	Mic oec	1	1	1	0	0	0	1	0	1	0	1	1	1	1	1	1	1	1	1	1	1	1	0	1	1	1	1	1
Myodes_glareolus	Myo gla	1	1	1	1	0	1	1	1	1	1	1	1	1	1	0	0	0	0	1	1	1	1	0	0	1	1	1	1
Cricetulus_migratorius	Cri mig	0	1	1	1	1	1	0	0	0	0	1	0	1	1	0	0	0	0	1	1	1	0	1	1	1	0	1	1
Cricetus_cricetus	Cri cri	1	1	1	1	1	1	0	0	1	0	0	0	1	1	0	0	0	0	1	1	1	1	1	1	1	1	1	1
Apodemus_sylvaticus	Apo syl	0	0	1	1	1	0	1	1	1	1	0	0	1	1	0	0	0	0	1	1	1	1	0	0	1	1	1	1
Apodemus_flavicollis	Apo fla	0	0	0	1	1	1	1	1	1	1	0	0	1	1	0	0	0	0	1	1	0	1	0	0	1	1	1	1

## Sheet: refugium index
Dataset S2 - Refugium index dataset
	Altai-Sayan_R	Balkans_R	Caucasusu_R	Iberia_R	Italia_R	N Ural_R	S Ural_R	Yakutia_R	Transbaikalia_R	E Plain_R	W Europe_R	Kazakhstan_R	C Europe_R	Carpathians_R	no. of extinctions	index values		R-Recent
Mammuthus_primigenius_fos	0	0	0	0	0	0	0	0	0	0	0	0	0	0	14	0
Ochotona_pusilla	7	0	0	0	0	0	7	0	0	7	0	7	0	0	7	7
Lepus_capensis_s._l.	0	0	0	0	0	0	0	0	0	0	0	0	0	0	0	0
Lepus_timidus	5	0	0	0	0	5	5	5	5	5	5	5	5	0	5	5
Erinaceus_europaeus_s._l.	0	0	0	0	0	0	0	0	0	0	0	0	0	0	0	0
Sorex_araneus_s._l.	0	0	0	0	0	0	0	0	0	0	0	0	0	0	0	0
Sorex_minutus	0	0	0	0	0	0	0	0	0	0	0	0	0	0	0	0
Talpa_europaea	0	0	0	0	0	0	0	0	0	0	0	0	0	0	0	0
Plecotus_auritus_s._l.	0	0	0	0	0	0	0	0	0	0	0	0	0	0	0	0
Myotis_myotis_s._l.	0	0	0	0	0	0	0	0	0	0	0	0	0	0	0	0
Felis_silvestris_s._l.	0	0	0	0	0	0	0	0	0	0	0	0	0	0	0	0
Lynx_lynx	2	2	2	0	0	2	2	2	2	2	2	2	2	2	2	2
Panthera_leo_s.-l.	0	0	0	0	0	0	0	0	0	0	0	0	0	0	14	0
Panthera_pardus	0	0	6	0	0	0	0	0	0	0	0	0	0	0	6	6
Crocuta_spelaea_fos	0	0	0	0	0	0	0	0	0	0	0	0	0	0	12	0
Canis_lupus	0	0	0	0	0	0	0	0	0	0	0	0	0	0	0	0
Cuon_alpinus	8	0	0	0	0	0	0	0	8	0	0	8	0	0	8	8
Vulpes_corsac	5	0	0	0	0	0	0	0	5	5	0	5	0	0	5	5
Vulpes_lagopus	9	0	0	0	0	9	9	9	0	0	0	0	0	0	9	9
Vulpes_vulpes	0	0	0	0	0	0	0	0	0	0	0	0	0	0	0	0
Ursus_arctos	0	0	0	0	0	0	0	0	0	0	0	0	0	0	0	0
Ursus_spelaeus_fos	0	0	0	0	0	0	0	0	0	0	0	0	0	0	12	0
Gulo_gulo	7	0	0	0	0	7	7	7	7	0	0	7	7	0	7	7
Martes_martes	0	0	0	0	0	0	0	0	0	0	0	0	0	0	0	0
Meles_meles_s._l.	0	0	0	0	0	0	0	0	0	0	0	0	0	0	0	0
Mustela_erminea	1	1	1	1	0	1	1	1	1	1	1	1	1	1	1	1
Mustela_eversmanii	1	1	1	0	0	0	1	0	1	1	0	1	1	1	1	1
Mustela_nivalis	0	0	0	0	0	0	0	0	0	0	0	0	0	0	0	0
Equus_ferus_s._l.	8	0	8	0	0	0	0	0	0	8	0	8	8	8	8	8
Equus_hydruntinus fos	0	0	0	0	0	0	0	0	0	0	0	0	0	0	11	0
Equus_hemionus	5	0	5	0	0	0	0	0	0	5	0	5	0	0	5	5
Coelodonta_antiquitatis_fos	0	0	0	0	0	0	0	0	0	0	0	0	0	0	14	0
Sus_scrofa	0	0	0	0	0	0	0	0	0	0	0	0	0	0	0	0
Alces_alces_s._l.	3	0	3	0	0	3	3	3	3	3	0	3	3	3	3	3
Capreolus_capreolus	0	0	0	0	0	0	0	0	0	0	0	0	0	0	0	0
Rangifer_tarandus	7	0	0	0	0	7	7	7	7	7	0	7	0	0	7	7
Cervus_elaphus_s._l.	2	2	2	2	2	0	2	0	2	2	2	2	2	2	2	2
Megaloceros_giganteus_fos	0	0	0	0	0	0	0	0	0	0	0	0	0	0	12	0
Saiga_tatarica_s._l.	9	0	9	0	0	0	0	0	0	9	0	9	0	0	9	9
Bison_priscus_fos	0	0	0	0	0	0	0	0	0	0	0	0	0	0	14	0
Bos_primigenius	8	0	0	0	0	0	0	0	0	8	0	8	8	8	8	8
Capra_sibirica	5	0	0	0	0	0	0	0	0	0	0	5	0	0	5	5
Ovibos_moschatus_s._l.	0	0	0	0	0	0	0	0	0	0	0	0	0	0	10	0
Rupicapra_rupicapra	0	3	3	0	0	0	0	0	0	0	3	0	3	3	3	3
Sciurus_vulgaris	0	0	0	0	0	0	0	0	0	0	0	0	0	0	0	0
Marmota_marmota	0	0	0	3	0	0	0	0	0	0	3	0	3	3	3	3
Spermophilus_major	0	0	0	0	0	0	0	0	0	5	0	5	0	0	5	5
Glis_glis	0	0	0	0	0	0	0	0	0	0	0	0	0	0	0	0
Castor_fiber	6	0	0	0	0	6	6	0	0	6	6	0	6	6	6	6
Allactaga_major	3	0	3	0	0	0	3	0	0	3	0	3	0	0	3	3
Arvicola_amphibius	0	0	0	0	0	0	0	0	0	0	0	0	0	0	0	0
Chionomys_nivalis	0	0	0	0	0	0	0	0	0	0	0	0	0	0	0	0
Dicrostonyx_torquatus_s._l.	0	0	0	0	0	7	0	7	0	0	0	0	0	0	7	7
Eolagurus_luteus	5	0	0	0	0	0	0	0	0	0	0	5	0	0	5	5
Lagurus_lagurus	6	0	0	0	0	0	0	0	0	6	0	6	0	0	6	6
Microtus_agrestis	1	1	0	1	0	1	1	0	1	1	1	0	1	1	1	1
Microtus_arvalis	0	0	0	0	0	0	0	0	0	0	0	0	0	0	0	0
Microtus_gregalis	8	0	0	0	0	8	0	8	8	0	0	8	0	0	8	8
Microtus_oeconomus	3	0	0	0	0	3	3	3	3	3	3	3	3	3	3	3
Myodes_glareolus	0	0	0	0	0	0	0	0	0	0	0	0	0	0	0	0
Cricetulus_migratorius	3	3	3	0	0	0	3	0	0	3	0	3	0	3	3	3
Cricetus_cricetus	1	1	1	0	0	0	1	0	0	1	1	1	1	1	1	1
Apodemus_sylvaticus	0	1	0	1	1	0	1	0	0	1	1	0	1	1	1	1
Apodemus_flavicollis	0	0	0	0	0	0	0	0	0	0	0	0	0	0	0	0
total	128	15	47	8	3	59	62	52	53	92	28	117	55	46		153
	Altai-Sayan_R	Balkans_R	Caucasusu_R	Iberia_R	Italia_R	N Ural_R	S Ural_R	Yakutia_R	Transbaikalia_R	E Plain_R	W Europe_R	Kazakhstan_R	C Europe_R	Carpathians_R
refugium index	128	15	47	8	3	59	62	52	53	92	28	117	55	46
No. of spp.	42	32	34	28	25	24	34	17	25	44	34	41	39	38
R.index/spp no.	3	0.47	1.4	0.3	0.12	2.46	1.8	3	2.12	2.1	0.8	2.85	1.4	1.2

## Sheet: core spp.
Dataset S3 - "core" species
P- Pleistocene
R-Recent
	Altai-Sayan_P	Altai-Sayan_R	Balkans_P	Balkans_R	Caucasus_P	Caucasus_R	Iberia_P	Iberia_R	Italy_P	Italy_R	N Ural_P	N Ural_R	S Ural_P	S Ural_R	Yakutia_P	Yakutia_R	Transbaikalia_P	Transbaikalia_R	E Plain_P	E Plain_R	Weurope_P	Weurope_R	Kazakhstan_P	Kazakhstan_R	C Europe_P	C Europe_R	Carpathians_P	Carpathians_R
Ochotona_pusilla	1	1	1	0	1	0	0	0	1	0	1	0	1	1	0	0	0	0	1	1	1	0	1	1	1	0	1	0
Lepus_timidus	1	1	1	0	1	0	1	0	1	0	0	1	0	1	1	1	1	1	1	1	0	1	0	1	1	1	1	0
Lynx_lynx	1	1	1	1	1	1	1	0	1	0	0	1	1	1	1	1	1	1	1	1	1	1	0	1	1	1	1	1
Panthera_pardus	0	0	1	0	1	1	1	0	1	0	0	0	0	0	0	0	0	0	0	0	1	0	0	0	1	0	1	0
Cuon_alpinus	1	1	1	0	1	0	1	0	1	0	0	0	0	0	1	0	0	1	0	0	1	0	0	1	1	0	1	0
Vulpes_corsac	1	1	1	0	1	0	0	0	0	0	0	0	1	0	0	0	1	1	1	1	0	0	1	1	1	0	1	0
Vulpes_lagopus	1	1	1	0	1	0	1	0	1	0	1	1	1	1	1	1	1	0	1	0	1	0	0	0	1	0	1	0
Gulo_gulo	1	1	1	0	1	0	1	0	1	0	1	1	1	1	1	1	0	1	1	0	1	0	0	1	1	1	1	0
Mustela_erminea	1	1	1	1	1	1	1	1	1	0	1	1	1	1	0	1	0	1	1	1	1	1	1	1	1	1	1	1
Mustela_eversmanii	1	1	1	1	0	1	0	0	0	0	1	0	1	1	0	0	0	1	1	1	0	0	0	1	1	1	1	1
Equus_ferus_s._l.	1	1	1	0	1	1	1	0	1	0	1	0	1	0	1	0	1	0	1	1	1	0	1	1	1	1	1	1
Equus_hemionus	1	1	1	0	1	1	0	0	0	0	0	0	1	0	1	0	1	0	1	1	0	0	1	1	1	0	0	0
Alces_alces_s._l.	1	1	1	0	1	1	0	0	1	0	1	1	1	1	1	1	1	1	1	1	1	0	1	1	1	1	1	1
Rangifer_tarandus	1	1	1	0	1	0	1	0	1	0	1	1	1	1	1	1	1	1	1	1	1	0	1	1	1	0	1	0
Cervus_elaphus_s._l.	1	1	1	1	1	1	1	1	1	1	1	0	1	1	1	0	1	1	1	1	1	1	1	1	1	1	1	1
Saiga_tatarica_s._l.	1	1	1	0	1	1	1	0	0	0	1	0	1	0	1	0	1	0	1	1	1	0	1	1	1	0	1	0
Bos_primigenius	1	1	1	0	1	0	1	0	1	0	0	0	1	0	1	0	1	0	1	1	1	0	1	1	1	1	1	1
Capra_sibirica	1	1	0	0	0	0	1	0	1	0	0	0	0	0	0	0	1	0	1	0	0	0	1	1	1	0	0	0
Rupicapra_rupicapra	0	0	1	1	1	1	1	0	1	0	0	0	0	0	0	0	0	0	1	0	1	1	0	0	1	1	1	1
Marmota_marmota	0	0	1	0	0	0	1	1	1	0	0	0	0	0	0	0	0	0	1	0	1	1	0	0	1	1	1	1
Spermophilus_major	0	0	0	0	0	0	1	0	0	0	0	0	1	0	0	0	0	0	1	1	1	0	1	1	1	0	1	0
Castor_fiber	1	1	1	0	1	0	1	0	1	0	1	1	1	1	1	0	0	0	1	1	0	1	1	0	1	1	1	1
Allactaga_major	1	1	1	0	1	1	0	0	0	0	0	0	1	1	0	0	0	0	1	1	0	0	1	1	1	0	1	0
Dicrostonyx_torquatus_s._l.	1	0	1	0	0	0	0	0	0	0	1	1	1	0	1	1	0	0	1	0	1	0	0	0	1	0	1	0
Eolagurus_luteus	1	1	1	0	0	0	0	0	0	0	0	0	1	0	0	0	0	0	1	0	0	0	1	1	1	0	1	0
Lagurus_lagurus	1	1	1	0	0	0	0	0	0	0	1	0	1	0	0	0	0	0	1	1	1	0	1	1	1	0	1	0
Microtus_agrestis	1	1	1	1	0	0	1	1	1	0	1	1	1	1	0	0	0	1	1	1	1	1	0	0	1	1	1	1
Microtus_gregalis	1	1	1	0	0	0	1	0	1	0	1	1	1	0	1	1	1	1	1	0	1	0	1	1	1	0	1	0
Microtus_oeconomus	1	1	1	0	0	0	1	0	1	0	1	1	1	1	1	1	1	1	1	1	1	1	0	1	1	1	1	1
Cricetulus_migratorius	0	1	1	1	1	1	0	0	0	0	1	0	1	1	0	0	0	0	1	1	1	0	1	1	1	0	1	1
Cricetus_cricetus	1	1	1	1	1	1	0	0	1	0	0	0	1	1	0	0	0	0	1	1	1	1	1	1	1	1	1	1
Apodemus_sylvaticus	0	0	1	1	1	0	1	1	1	1	0	0	1	1	0	0	0	0	1	1	1	1	0	0	1	1	1	1
Sorex_alpinus	0	0	1	1	0	0	0	0	1	0	0	0	0	0	0	0	0	0	1	0	0	1	0	0	1	1	1	1
Myotis_dasycneme	1	1	1	0	0	0	0	0	0	0	0	0	0	1	0	0	0	0	0	1	1	1	0	1	1	1	0	1
Martes_zibellina	1	1	0	0	0	0	0	0	0	0	1	1	1	0	1	1	0	1	1	0	0	0	0	1	0	0	0	0
Bos_grunniens_s._l.	1	1	0	0	0	0	0	0	0	0	0	0	0	0	1	0	1	0	0	0	0	0	1	0	0	0	0	0
Capra_ibex	0	0	1	0	0	0	0	0	1	0	0	0	0	0	0	0	0	0	0	0	1	1	0	0	1	1	1	0
Ovis_ammon	1	1	0	0	1	0	0	0	0	0	0	0	1	0	1	0	1	1	0	0	0	0	1	1	0	0	0	0
Marmota_bobak	0	0	0	0	0	0	0	0	0	0	1	0	1	0	0	0	0	0	1	1	0	0	1	1	1	0	0	0
Spermophilus_citellus	0	0	1	1	0	0	0	0	1	0	0	0	0	0	0	0	0	0	1	1	0	0	0	0	1	1	1	1
Spermophilus_suslicus	0	0	0	0	0	0	0	0	1	0	0	0	1	0	0	0	0	0	1	1	0	0	0	0	1	1	0	0
Spermophillus_undulatus	1	1	0	0	0	0	0	0	0	0	0	0	0	0	1	0	1	1	0	0	1	0	1	1	0	0	0	0
Sicista_subtilis_s._l.	0	1	1	0	0	1	0	0	0	0	0	0	0	1	0	0	0	0	1	1	1	0	0	1	1	1	1	1
Ellobius_talpinus	0	0	0	0	0	0	0	0	0	0	0	0	1	1	0	0	1	0	1	1	0	0	1	1	0	0	0	0
Lemmus_sibiricus	1	0	0	0	0	0	0	0	0	0	1	1	1	0	1	1	0	0	1	0	0	0	0	0	1	0	0	0
Microtus_middendorffii	1	0	0	0	0	0	0	0	0	0	1	1	0	0	1	1	0	0	1	0	0	0	0	0	0	0	0	0
Myodes_rufocanus	1	1	0	0	0	0	0	0	0	0	1	1	1	1	1	1	0	1	0	0	0	0	1	0	0	0	0	0
Myodes_rutilus	1	1	0	0	0	0	0	0	0	0	1	1	1	1	1	1	0	1	0	1	0	0	0	1	1	0	1	0
Allocricetulus_eversmanni	1	1	1	0	0	0	0	0	0	0	1	0	1	0	0	0	0	0	1	1	0	0	0	1	0	0	0	0
Capreolus pygargus	1	1	0	0	0	1	0	0	0	0	0	1	0	1	1	0	1	1	1	1	0	0	1	1	0	0	0	0
Sicista betulina s. l.	0	1	0	0	0	0	0	0	1	0	0	1	0	1	0	0	0	1	0	1	1	0	0	1	1	1	1	1
Spalax leucodon	0	0	1	1	0	1	0	0	0	0	0	0	0	0	0	0	0	0	1	1	0	0	0	0	1	0	1	1
